# Supplementary material for: Electrochemical Characterization and CO2 Reduction Reaction of a Family of Pyridazine-Bridged Dinuclear Mn(I) Carbonyl Complexes
Source: Molecules. 2023 Jan 23;28(3):1138. doi: 10.3390/molecules28031138 (PMC9922005; doi:10.3390/molecules28031138)
Supplement: Supplementary file 1 [file molecules-28-01138-s001.zip]

Archive with 1 entries (1 files):
- molecules-2153605-supplementary.pdf
